# Supplementary material for: A risk stratification model for high-flow nasal cannula use in patients with coronavirus disease 2019 in Japan: A single-center retrospective observational cohort study
Source: PLoS One. 2024 Feb 23;19(2):e0290937. doi: 10.1371/journal.pone.0290937 (PMC10889628; doi:10.1371/journal.pone.0290937)
Supplement: S1 Data — (XLSX) [file pone.0290937.s001.xlsx]

## Sheet: Sheet1
age	sex	hba1c	alb	tbil	dbil	dbilumol_l	ast	alt	ldh	crp	na	k	bun	cre	ga	wbc	hb	plt	ferritin	il6	pt	aptt	fibrinogen	fdp	ddimer	at3	troponin	bnp	pct	neutrop	lymp	lym	n_l	height	bw	bmi	bsa	foreigner	frail	dm	dmwithcomplication	smoke	csmoker	ht	dl	cvd	chf	mliverd	sliverd
52	1	6.3	2.5	0.43	0.24	2.7264	47	26	511	9.33	136	3.7	14	0.55	x	9510	8.2	44.2	60	43.3	12.1	30.9	564	15.7	10.9	x	3.2	14.2	0.5-2		10	951	0	162	68	25.9107	1.72616	0	1	0	0	1	0	0	0	0	0	0	0
65	1	7	3.1	1.24	0.5	5.68	70	56	383	21.97	137	3.8	21	1	24.2	7520	12.2	21.4	1258.6	249	17.5	48.2	x	x	2.3	x	11.7	4.5	0.24		10.4	782.08	0	179	80	24.968	1.98837	0	2	1	0	1	0	1	0	1	0	0	0
22	1	5.7	4.5	0.31	0.11	1.2496	22	28	135	0.02	140	4	12	0.66	13.6	5660	14.9	20.9	224.3	0.5	10.8	34.3	226	2.1	1	114	<2.0	4.7	0.02		34	1924.4	0	170	59.2	20.4844	1.6853	1	1	0	0	1	0	0	0	0	0	0	0
21	0	5.5	4.5	0.21	0.07	0.7952	16	12	143	0.09	142	4	10	0.51	12.8	6460	11.3	43.9	25.2	1	10.9	37.7	282	1.8	1	106	<2.0	11.6	<0.02		44	2842.4	0	143	45	22.006	1.32312	1	1	0	0	0	0	0	0	0	0	0	0
22	1	4.9	4.4	0.38	0.38	4.3168	27	28	203	0.04	140	3.9	11	0.69	44.2	9750	15.1	26.3	347.5	2.2	11.3	29.6	212	1.6	1	103	8.6	7.7	<0.02		28	2730	0	165.2	52.2	19.1272	1.56471	1	1	0	0	1	0	0	0	0	0	0	0
86	0	5.5	2	0.36	0.36	4.0896	26	15	326	6.83	144	3.7	9	0.55	17.2	3930	7	50.7	171.1	34.7	11.5	34.4	794	15.5	6.3	83	10	241.2	0.07		5	196.5	0	146	41.5	19.4689	1.29775	0	6	0	0	1	0	0	0	0	1	0	0
57	1	6.4	4	0.75	0.32	3.6352	45	58	345	4.04	140	4	22	1	18	6660	15.5	12	798.1	139	12.2	40.6	752	6.2	1.7	87	5.8	<4.0	0.9		4	266.4	0	168	73	25.8645	1.82653	0	2	0	0	0	0	1	1	1	0	0	0
21	1	5.5	3.7	0.28	0.15	1.704	32	48	328	0.93	137	4.6	7	0.65	14.3	4950	14.7	18.3	172.1	6.6	11.2	34	414	2.9	1	92	4	<4.0	0.02		38	1881	0	177.5	108	34.2789	2.24512	0	1	0	0	0	0	0	0	0	0	0	0
76	1	5.8	3.2	0.33	0.12	1.3632	20	14	146	0.06	139	4.2	18	0.73	x	6870	13	30.8			10.5	31.3	x	x	1	x	x	x	0.02	85	10	687	8.5	155	46.6	19.3965	1.42371	0	2	0	0	0	0	0	0	0	0	0	0
56	1	5.1	3	0.19	0.19	2.1584	22	17	257	3.98	141	4.3	56	5.82	14.3	5010	9.5	14	535.7	13.4	11.6	35.9	467	6.3	2.3	91	50.8	77.1	0.13		22	1102.2	0	181	104	31.7451	2.2409	0	1	1	1	1	0	1	0	0	0	0	0
43	1	6.2	3.8	0.39	0.17	1.9312	44	61	293	6.77	138	4.2	20	1.12	13	5460	16.9	22.6	402.8	40.5	10.9	32.6	596	4.1	1.2	112	2.6	<4	0.07	83	11	600.6	7.54545	167	71	25.4581	1.7973	0	1	0	0	0	0	1	1	0	0	0	0
47	1	14	3	0.56	0.2	2.272	41	40	309	10.94	137	4.1	16	0.67	30.3	9910	16.2	44.2	530.6	13.9	10.8	43.3	x	x	1.3	x	2	7.2	0.78	63	28	2774.8	2.25	178	80	25.2493	1.98031	0	1	1	0	1	1	0	0	0	0	0	0
41	1	5.9	3.3	0.64	0.42	4.7712	66	111	486	5.77	127	4.6	9	0.66	12.8	13650	16.7	28.3	1769	80.4	15.8	39.5	695	4.8	1.6	>130	3.5	8.6	0.1		6	546	0	171	73	24.9649	1.85012	0	1	0	0	0	0	0	0	0	0	0	0
47	1	9.4	3.9	0.29	0.29	3.2944	86	141	331	1.94	134	4	10	0.77	23.9	4180	15.4	14.3	1019	56	10.9	33.7	560	2.9	1	116	8.7	<4.0	0.08		15.1	631	0	170	80	27.6817	1.91538	0	1	1	0	1	0	0	0	0	0	0	0
69	0	9.3	2.6	0.34	0.16	1.8176	46	22	349	0.96	139	4.4	80	1.81	46.2	10990	9.2	7	736	73.5	11.1	33.2	x	x	1.6	x	27.5	142.1	x1.07	90.4	7.6	835.24	11.8947	154	39	16.4446	1.31378	0	2	1	0	0	0	1	0	0	0	1	0
61	0	6.4	2.7	0.37	0.12	1.3632	21	16	463	7.47	144	2.4	11	0.44	15.9	11170	12.7	22	309.6	8.9	10.4	33.8	579	11.6	5.1	115	25.4	150.1	0.02	94	4	446.8	23.5	155	75	31.2175	1.74284	0	1	1	0	1	0	0	0	0	0	0	0
82	1	5.4	3.2	3.29	2.38	27.0368	409	206	468	8.37	134	4.1	38	1.33	16.4	9550	11.2	14.7	182.5	39.3	11.7	40.1	548	6.2	1.9	87	34.1	36.8	6.49	87	7	668.5	12.4286	156	60	24.6548	1.59256	0	1	0	0	1	0	1	0	0	0	0	0
42	1	5.6	4.3	0.75	0.23	2.6128	29	18	357	0.66	139	4.9	12	0.77	x	16850	15.4	22.3	69.3	3	10.8	27.9	406	2.1	1	110	2	24.3	0.03	87.5	5	842.5	17.5	174	80	26.4236	1.94795	0	1	0	0	0	0	0	0	0	0	0	0
72	1	9.1	2.4	0.6	0.36	4.0896	47	22	438	2.14	135	3.8	46	1.3	22.3	3450	10.1	11	467.7	24.8	14.7	40.2	456	10.8	2.8	94	99.7	368.2	0.28	93	5	172.5	18.6	162	62	23.6244	1.65971	0	6	1	0	1	0	1	0	1	1	0	0
68	1	8.7	4.5	0.88	0.46	5.2256	161	163	374	8.91	136	4.8	13	0.65	24.1	5050	17	15.7	2100	39.4	10.5	32.6	433	3.6	1.4	85	2	7.5	0.06	65	15	757.5	4.33333	173	72.2	24.1238	1.85707	0	2	1	0	1	0	1	1	0	0	0	0
74	0	8.4	3.2	0.46	0.13	1.4768	32	15	563	2.26	135	5.2	20	0.8	19.8	10650	13.6	23.9	174.6	12.7	10.5	28.7	479	9.2	3.7	111	13.9	21.1	0.11	88	5	532.5	17.6	157	70.5	28.6016	1.71346	0	2	1	0	0	0	0	0	0	0	0	0
76	1	5.8	4.1	0.53	0.22	2.4992	23	27	181	2.84	140	3.7	13	1.15	14.9	3740	13.9	13.2	447.6	15.3	10.6	41	559	2.7	1	92	8.2	9.6	0.02	69.5	21.4	800.36	3.24766	164.4	70.7	26.1587	1.77377	0	2	0	0	0	0	1	1	0	0	0	0
78	1	8.5	3.4	0.61	0.21	2.3856	32	71	317	2.93	134	3.7	37	1.09	22.9	15560	13.7	38.4	391.7	13.7	10.9	25.2	479	3.6	1.2	112	25.7	18.2	0.03	93.5	2	311.2	46.75	162	68	25.9107	1.72616	0	2	1	0	1	0	1	0	0	0	0	0
54	1	7.9	3.2	0.38	0.19	2.1584	26	14	358	12.13	132	4.8	19	0.58	17	11600	14.1	30.1	318.4	13.9	11.2	36.6	664	3.5	1.1	106	4.2	30	0.07	93	4	464	23.25	165	80	29.3848	1.87437	0	1	1	0	1	0	0	1	0	0	0	0
67	1	6.6	3.2	1.34	0.12	1.3632	17	20	156	3.45	136	4	19	1.6	15.5	3880	11	17.8	693.8	15.5	11.4	34.2	626	7.5	2.6	105	x	6.8	0.08	54	23	892.4	2.34783	174	63.2	20.8746	1.76226	0	6	1	0	1	0	1	1	1	0	0	0
84	1	5.8	3.2	0.27	0.12	1.3632	70	10	221	7.65	153	3.1	7	0.5	16.9	3300	11.4	13.6	325.5	11	10.1	31.3	381	8.6	2.7	89	26.9	56.4	0.35	59	27	891	2.18519	143	34.4	16.8223	1.18038	0	8	0	0	0	0	0	0	0	0	0	0
66	1	9	3.3	0.48	0.14	1.5904	37	34	229	10.72	131	4	20	0.5	28.6	8780	13.1	22.1	152.9	24.2	10.9	33.1	572	6	1.9	109	13.6	6	0.12	77	12	1053.6	6.41667	168	70.2	24.8724	1.79642	0	2	1	1	0	0	1	1	0	0	0	0
80	0	6.2	3.3	0.33	0.14	1.5904	24	14	316	7.84	141	4.5	42	1.24	18.2	6480	10.6	15	96.8	21.4	10.3	32.9	x	x	1.5	x	82.3	49.8	0.17	77	15.3	991.44	5.03268	139.8	40.7	20.8248	1.2472	0	6	1	0	0	0	0	0	0	0	0	0
88	0	7.8	2.6	0.3	0.13	1.4768	35	12	358	21.61	140	6.2	75	3.24	20.2	11250	10.5	20.8	191.1	186	10.3	27.3	834	24.3	10.8	100	92	40.9	0.85	85	10	1125	8.5	153.5	63	26.7377	1.607	0	7	1	0	0	0	1	0	0	0	0	0
64	0	x	3.2	0.28	0.11	1.2496	69	112	344	8.64	137	4.6	18	0.54	x	5840	13.4	19.9			10.4	35.6	x	x	1.1	x	6.2	x	>0.5	88.2	7.7	449.68	11.4545	162	74.2	28.2731	1.79137	0	1	1	1	0	0	1	0	0	0	0	0
83	1	5.6	3.4	0.34	0.15	1.704	62	26	567	11.17	146	5	99	5.24	13.9a	10500	13.5	36.8	609.2	24.4	11.4	41.2	651a	3.5a	1.4	98a	76	24.4a	0.49	83.4	8.4	882	9.92857	148	47.8	21.8225	1.39176	0	6	0	0	1	0	1	0	0	0	0	0
78	0	5.4	1.6	1.46	0.87	9.8832	29	15	755	29.24	135	4.1	35	1.17	x	17110	7	31.9			11.9	38	x	x		x	x	x	>2	83	2	342.2	41.5	142	67.1	33.2771	1.56003	0	9	0	0	0	0	0	0	0	0	0	0
70	1	7.1	3.8	0.8	0.31	3.5216	38	36	291	4.22	134	4.4	10	0.67	21.3	6260	14.9	13.8	620	34	10.1	33.2	605	4	1.2	111	2.4	17.5	0.02	x			#VALUE!	170	73	25.2595	1.84227	0	2	1	0	1	0	0	1	0	0	0	0
70	1	6.1	3.2	0.53	0.2	2.272	41	26	426	10.53	137	3.9	29	0.85	13	4170	14.8	18.1	635.3	14.8	11.5	42.8	x	x	1.3	x	24.2	6.2	0.07	66.5	27.3	1138.41	2.4359	170	75.8	26.2284	1.87198	0	2	0	0	1	0	1	0	0	0	0	0
53	1	6.4	3.6	0.46	0.16	1.8176	22	19	232	13.55	140	4.2	11	0.42	16.5	6360	11	45.5	214.6	60.8	11.7	43.4	852	6	2	83	2	8.1	>0.5	57.8	28.3	1799.88	2.0424	176.5	89.6	28.762	2.06532	0	3	1	1	1	0	1	0	0	0	0	0
44	1	5.5	4.5	0.46	0.17	1.9312	29	41	190	0.49	142	3.7	13	0.94	13.2	5720	16.2	14	169.4	6.6	9.8	31.4	326	2	1	118	2	4	0.04	54	29	1658.8	1.86207	166	66.5	24.1327	1.74038	0	2	0	0	1	0	0	0	0	0	0	0
50	1	5.5	3.9	0.59	0.2	2.272	31	33	216	1.04	141	4.4	19	0.84	14.2	3690	16.5	22.2	347.2	1.8	10.8	37.1	626	2.3	1	101	2	4.7	0.02	60	29	1070.1	2.06897	172	67	22.6474	1.79146	1	1	0	0	0	0	0	0	0	0	0	0
47	1	5.9	3.3	0.75	0.75	8.52	74	97	591	22.05	136	4.2	16	0.95	15.6	8690	13.2	36.8	1476.7	110	10.9	39.9	964	5.9	1.3	116	4.4	44.6	0.15	91	4	347.6	22.75	171.4	98	33.3583	2.10037	0	2	0	0	0	0	1	0	0	0	0	0
74	1	6	3.2	0.59	0.2	2.272	101	108	380	9.28	134	4.4	23	0.85	18.2	6710	15.2	11.7	1239	12.3	11.7	33.6	776	4.9	1.4	95	3.2	36.2	0.5	90.9	6.3	422.73	14.4286	179	76.8	23.9693	1.95417	0	2	0	0	1	0	1	0	0	0	0	0
62	1	7.2	3.8	0.37	0.17	1.9312	23	15	232	2.5	134	3.9	16	0.95	19.4	4670	14.3	13.6	208.7	27.2	10.8	37.5	405	4.7	1.5	94	5.6	8.7	0.07	65	21	980.7	3.09524	170.3	64.5	22.2398	1.75009	0	2	1	0	1	0	0	1	0	0	0	0
69	1	8.5	3.8	0.52	0.23	2.6128	32	34	165	2.31	133	4.6	15	0.83	26.3	2590	11.7	19.8	45.7	10.9	10.6	37.6	560	4.6	1.2	109	2.4	19.2	0.05	48	45	1165.5	1.06667	162	65	24.7676	1.69337	0	1	1	0	1	0	1	1	0	0	0	0
52	0	5.6	4.3	0.34	0.11	1.2496	20	19	200	0.46	136	4.5	14	0.74	13.7	4060	14.7	13.7	140.8	7.9	10	31.4	357	2.5	1	120	3.9	4	<0.02	77	15	609	5.13333	158.5	52.8	21.0172	1.52583	0	2	0	0	1	0	0	0	0	0	0	0
82	1	7	3	0.46	0.3	3.408	34	10	260	4.61	137	4.5	19	0.99	30.6	2420	9.7	15.4	234.2	20.8	12.5	43.6	502	27.7	4.8	105	11.6	273.6	0.28	80	18	435.6	4.44444	160	57.9	22.6172	1.59769	0	3	1	0	0	0	1	1	1	0	0	0
71	1	5.7	3.5	0.25	0.25	2.84	29	21	221	4.92	137	6.1	28	1.45	x	5650	8.9	50.5			10.6	41	x	x	3	x	7.9	x	x	69.9	16.5	932.25	4.23636	163.2	57	21.401	1.61003	0	3	0	0	1	0	1	0	0	0	0	0
80	1	7.4	3	0.64	0.24	2.7264	70	45	351	5.11	131	4.1	24	0.88	19	2910	13.2	16.2	1334.7	6.8	14.9	42.7	492	5.1	1.9	74	13.6	144	0.33	71	11	320.1	6.45455	169.1	70.2	24.5499	1.80494	0	3	1	0	1	0	0	0	0	0	0	0
71	1	6.1	3.5	0.3	0.12	1.3632	55	60	194	4.04	143	4.2	23	0.69	x	5340	13.7	23.7	427.3		11.1	32.1	880	3.8	1	x	2.5	88	x	75	14	747.6	5.35714	168	65.9	23.3489	1.74881	0	2	0	0	1	0	1	0	0	0	0	0
57	1	7.4	4	0.36	0.2	2.272	20	23	248	0.76	135	4	36	10.69	25.1	4930	11	8.6	132.7	12.1	9.9	27.2	338	2.8	1	112	41.7	136.7	0.4	73	17	838.1	4.29412	171.7	92.3	31.3084	2.05015	0	3	1	1	1	0	1	0	0	0	0	0
65	1	5	3.5	0.33	0.14	1.5904	12	9	159	0.62	137	5.1	52	5.01	17.5	4600	10.4	18	394.2	12.3	10.2	35.3	347	14.8	7.1	92	99	171.7	0.02	56	21	966	2.66667	164.2	57.6	21.3637	1.62439	0	2	1	0	1	0	1	0	0	1	0	0
46	1	x	3.4	0.38	0.17	1.9312	21	20	166	2.92	135	3.2	10	0.95	15	2450	13.5	12.2	295.2	12.8	11.2	45.3	446	2.2	1	92	3.8	5.1	0.03	69	16	392	4.3125	172.5	76.8	25.8097	1.90247	0	1	0	0	1	0	0	0	0	0	0	0
83	0	6.9	4.2	0.51	0.19	2.1584	22	18	238	2.51	132	4	13	0.83	17.4	8290	15.1	16.6	99.4	5.7	11	34	474	2.4	1	113	7.9	24.7	0.06	82	11.9	986.51	6.89076	143.7	57.9	28.0392	1.47795	0	6	1	0	0	0	1	0	1	0	0	0
73	1	5.7	3.7	0.9	0.35	3.976	51	41	284	7.57	140	4.7	34	1.24	14.5	5630	15.7	15.6	235	62.2	11.1	40.2	843	4.6	1.1	105	5.9	8.2	0.08	76	10	563	7.6	164.2	59.5	22.0684	1.64695	0	1	0	0	1	0	1	1	1	0	0	0
69	0	8.5	3.4	0.41	0.18	2.0448	54	47	357	24.68	138	4.8	14	0.73	25.7	7680	12.3	20.6	374.1	49.1	10.1	30.2	934	5.6	1.3	>130	8.1	<4	0.12	81	10	768	8.1	156.7	57.5	23.4169	1.5691	0	7	1	0	1	0	1	0	0	0	0	0
27	0	5.5	4.4	0.2	0.09	1.0224	18	13	180	1.17	141	4.3	7	0.52	12.5	4020	14.7	23.9	42	8.3	11.5	32.8	626	3.7	1.1	121	2	4	0.02	53	32	1286.4	1.65625	156	57.3	23.5454	1.5617	0	1	0	0	0	0	0	0	0	0	0	0
23	1	4.9	4.5	0.49	0.31	3.5216	16	11	146	0.03	142	3.9	16	0.81	12.9	7550	14.6	28		0.9	11.1	38.2	195	2.8	1	99	2	6.2	0.02	63.3	22.3	1683.65	2.83857	187	62	17.73	1.8417	0	1	0	0	0	0	0	0	0	0	0	0
89	1	6	2.7	1.12	0.63	7.1568	33	66	267	4.03	138	4.6	37	0.7	16.1	6670	14.5	13.7	371.7	10.5	11.4	32.4	310	7	2.8	94	8.2	73.7	0.03	92	5	333.5	18.4	158	45	18.026	1.42236	0	8	1	0	1	0	1	0	0	0	0	0
83	0	4.9	2.7	1.98	1.36	15.4496	90	20	347	13.77	147	4.7	49	1.14	11.4	6470	13.1	11.9	467.2	139	11.6	30.7	416	4.5	1.4	97	17.3	91.9	0.47	88	8	517.6	11	144	42	20.2546	1.2914	0	6	0	0	0	0	1	0	0	0	0	1
26	1	5.1	4	0.64	0.27	3.0672	14	12	138	6.51	138	3.9	11	0.56	12.5	9770	13.2	23.4	56.2	97	12.2	33.3	441	14.3	3	111	2	9.3	1.08	79.8	11.3	1104.01	7.06195	174	64.5	21.304	1.77757	1	1	0	0	1	1	0	0	0	0	0	0
59	1	5.6	3.6	0.46	0.18	2.0448	34	32	237	2.53	137	4.3	20	1.32	14.3	2920	13.2	10.1	264.6	10.6	10.3	38.6	434	3.2	1	86	4.1	10.5	0.03	58	32	934.4	1.8125	171	71.4	24.4178	1.83278	0	2	0	0	1	0	1	1	0	0	0	0
44	1	8	3.5	1.64	0.84	9.5424	145	160	408	5.01	131	4.4	15	0.7	20	6290	14.7	17.9	1883.9	3.1	10.9	29.6	x	x	1.1	x	4.6	11.4	0.15	77.3	18.4	1157.36	4.20109	187	125.4	35.8603	2.48444	0	1	1	0	0	0	0	0	0	0	0	0
29	0	5.4	3.1	0.37	0.1	1.136	20	14	163	0.99	139	3.4	7	0.48	13.7	4250	11	17.2	10.7	7	10.6	37.1	496	4.8	1.6	91	2	9.4	0.04	64	34	1445	1.88235	163.3	62	23.2498	1.66935	0	1	0	0	0	0	0	0	0	0	0	0
34	0	5.6	4.3	0.8	0.39	4.4304	19	13	148	0.04	140	3.9	12	0.48	14.9	4480	12.2	15	22.4	0.5	11.3	43.3	276	2.9	1	98	2	12.1	0.02	63	19.6	878.08	3.21429	163	51	19.1953	1.53433	0	1	0	0	0	0	0	0	0	0	0	0
66	0	7.1	3.8	0.31	0.14	1.5904	17	13	163	1.61	136	4.2	18	0.99	20.7	4810	11	12.2	176.8	12.5	10.4	43	362	4.2	1.1	99	6.7	13.4	0.5	70	19	913.9	3.68421	145.3	52.2	24.7252	1.42567	0	2	1	0	1	0	1	1	0	0	0	0
51	1	6.2	4.1	0.37	0.2	2.272	52	81	317	0.7	139	4.3	16	0.71	13.8	8510	16	25.1	267.3	5	11	33.1	x	x	1	x	67	4.8	0.19	51	34	2893.4	1.5	176.5	80.7	25.905	1.9755	0	2	0	0	0	0	0	1	0	0	0	0
67	1	6	3.7	0.69	0.31	3.5216	33	32	258	4.26	134	3.7	30	0.94	16.1	4060	13.4	20	219.4	15.6	11.7	43.2	475	5.3	1.4	103	7.7	7.7	0.11	60	28	1136.8	2.14286	170	68.6	23.737	1.79424	0	2	0	0	1	0	1	0	0	0	0	0
44	1	5.5	3.7	0.4	0.14	1.5904	43	27	362	2.01	138	4.4	13	0.65	12.9	6380	15.2	18.6	496.3	14.4	10.9	34.8	651	3.6	1	99	3	8.6	0.02	x			x	180	95	29.321	2.14769	0	2	0	0	1	1	0	0	0	0	0	0
66	1	6.1	3.8	0.46	0.21	2.3856	22	16	248	4.25	138	4.2	18	0.74	16	5960	15.7	22.9	253.1	15.8	11.2	30.3	576	3.1	1	107	4.7	16.7	0.06	69	13	774.8	5.30769	170	55	19.0311	1.63341	0	3	0	0	1	0	0	0	0	0	0	0
89	0	7.3	2.6	0.85	0.28	3.1808	33	21	380	13.02	132	5.1	15	0.71	23.7	5850	13.2	14.6	284.3	69.6	10.7	28.4	587	12.6	4.6	83	412.8	266.5	0.11	70	23	1345.5	3.04348	154	50.4	21.2515	1.46505	0	7	1	0			1	1	0	0	0	0
61	1	5.9	3.4	0.97	0.38	4.3168	77	90	409	13.78	139	4.2	12	0.69	15.5	5800	14	35.2	1451.5	4.2	10.6	28.8	x	x	1.9	x	2.1	16.8	0.5	73.4	16.2	939.6	4.53086	178	82.5	26.0384	2.00638	0	1	0	0	1	1	1	1	0	0	0	0
59	1	7.8	3.6	0.74	0.27	3.0672	20	21	214	10.85	133	3.7	10	0.59	22.7	4480	14.1	19.4	151.4	73.6	10.7	28	774	4.5	1.4	100	6.3	6.4	0.04	68	20	896	3.4	164.5	73.1	27.0138	1.79991	0	1	1	0	0	0	1	1	0	0	0	0
63	0	5.9	4.4	0.56	0.18	2.0448	24	35	193	2.36	136	3.8	11	0.61	12.4	4690	14.2	21.3	187.1	13.3	10.7	41.2	489	2.7	1	103	2.6	5.8	0.07	73	21	984.9	3.47619	159	70.3	27.8074	1.72717	0	2	0	0	0	0	1	0	0	0	0	0
29	1	5.4	4.7	0.67	0.25	2.84	34	63	218	1.3	140	3.9	11	1.09	11.7	8320	16.4	21.2	284.2	11.5	11.1	30.8	337	1.8	1	98	2.7	7.2	0.03	83	8	665.6	10.375	168	86	30.4705	1.95829	0	1	0	0	0	0	0	0	0	0	0	0
93	1	6.2	3.2	0.34	0.12	1.3632	24	10	186	11.35	129	4.4	21	0.85	16.8	11700	11.7	22.9	230.5	31.7	11.7	43.6	505	4.7	1.4	72	16.1	58	0.16	85.8	9.2	1076.4	9.32609	154.4	46.6	19.5475	1.41971	0	6	0	0	1	0	1	0	0	1	0	0
79	1	6.4	2.9	0.58	0.25	2.84	59	24	519	11.53	136	3.9	20	0.95	15.4	8580	13.9	22.8	446.4	60.3	12	38.6	664	9.1	2.4	92	4.6	52.7	0.1	84.8	6.6	566.28	12.8485	169	66	23.1084	1.75748	0	2	1	0	1	0	1	1	0	0	0	0
25	1	5	3.9	0.39	0.13	1.4768	17	18	147	0.09	143	3.5	9	0.58	12.2	2940	13.8	13.7	195.2	1	10.1	35.3	366	1.5	1	111	2.9	6.6	0.02	41	52	1528.8	0.788462	183.7	98.5	29.1889	2.21338	0	1	0	0	0	0	0	0	0	0	0	0
68	1	8.9	3.4	1.05	0.46	5.2256	135	37	347	13.21	133	3.1	13	0.66	27.8	2520	15.2	20.5	438.8	46.2	12.4	35.5	678	3	1	85	10.3	11.1	0.06	80	12	302.4	6.66667	171	74	25.3069	1.86085	0	2	1	0	0	0	1	0	0	0	0	0
51	1	6.5	3.9	1.08	0.44	4.9984	121	104	443	1.94	131	3.5	11	0.63	14.6	9130	16.3	20.6	1413.6	5.9	12.1	36.8	497	3.1	1	90	6.4	15.8	0.09	85	8	730.4	10.625	166	83.6	30.3382	1.91815	0	1	1	0	1	1	1	1	0	0	0	0
77	0	7.8	3.6	0.64	0.29	3.2944	46	30	292	1.08	138	3.7	21	1.21	22.6	4480	13.2	8.9	245.6	15	13.7	33.2	442	8.2	3.2	88	10.8	81.9	0.05	81	9	403.2	9	156	62.8	25.8054	1.62373	0	1	1	0	1	0	1	1	1	0	0	0
57	0	5.8	4.1	0.36	0.12	1.3632	26	31	285	0.34	142	3.5	11	0.6	13.3	3290	12.7	15.7	63.1	4	9.9	25.9	258	2.8	1	97	2.2	12.9	0.02	84	15	493.5	5.6	152	88.7	38.3916	1.84531	0	1	0	0	0	0	0	0	0	0	0	0
83	1	6.9	3.9	1.19	0.49	5.5664	28	19	263	2.23	141	3.9	22	1.13	18.4	14720	11.9	15.1	139.8	23.9	12.9	31	353	3.6	1	98	30	949.8	2	92.2	2.6	382.72	35.4615	171	69.6	23.8022	1.813	0		0	0	1	0	1	0	0	1	0	0
70	1	6.2	3	0.71	0.26	2.9536	67	75	422	13.69	142	4.4	36	0.92	16.1	10960	15.3	30.1	733.9	2.2	11.6	36.1			4.6		4.4		0.07	85	9.5	1041.2	8.94737	157	55.6	22.5567	1.549	0	2	0	0	0	0	1	0	0	0	0	0
44	1	5.7	3.6	0.4	0.16	1.8176	27	21	209	0.95	139	3.7	13	0.71	14.1	4390	15.4	13.3	359.1	18.5	10.5	37.4	476	2.2	1	113	2.2	4	0.03	74	21	921.9	3.52381	174.5	70.6	23.1854	1.85102	0	1	0	0	0	0	0	0	0	0	0	0
63	0	6.4	3.3	0.27	0.13	1.4768	55	70	429	5.16	146	4.2	29	0.56	16	10470	13.5	20.5	1798.7	4.6	10.3	56.9	611	4.4	1.3	108	2.1	130.1	0.02	94	3	314.1	31.3333	158	83.7	33.5283	1.85162	0	1	0	0	0	0	1	1	0	0	0	0
63	1	4.4	1.9	0.36	0.26	2.9536	53	16	271	7.83	139	2.5	22	8.87	19.7	6970	11.3	5	477.4	64.5	13.4	43.7	231	18.7	1	28	149.4	917.7	0.88	96	2	139.4	48	155	40.5	16.8574	1.3413	0	6	1	1	0	0	1	1	1	0	0	0
57	1	5.6	3.5	1.15	0.51	5.7936	24	34	299	14.23	134	3	31	1.82	15.5	6740	15	13.1	494	91	12.3	35.8	667	6.8	2	108	18.4	4	0.72	88	7	471.8	12.5714	178.5	72.2	22.66	1.89969	0	1	0	0	0	0	0	0	0	0	0	0
77	0	5.8	3.2	0.64	0.27	3.0672	69	41	412	8.72	135	4.1	18	0.6	15.8	2870	12.9	12.8	824.3	15.1	12	35.1	419	7.7	1.9	87	20.6	6.7	0.13	81	11	315.7	7.36364	147	49	22.6757	1.3996	0	2	0	0	0	0	1	1	0	0	0	0
89	1	7.1	4.2	0.26	0.1	1.136	48	46	203	0.16	137	4.7	27	1.06	19.1	3930	12.1	16.4	183.7	6.6	12.1	28.9	306	4.9	1.8	89	23.6	51.9	0.03	41.6	44.8	1760.64	0.928571	153	61	26.0584	1.58137	0	3	1	0	1	0	1	0	0	0	0	0
71	1	6.2	3.9	0.43	0.16	1.8176	35	29	241	1.25	138	5.1	32	1.33	15.8	2600	12.6	10.7	150.7	23.4	23	42.4	521	3.1	1	94	13.1	123.7	0.04	59	32	832	1.84375	169.5	71.5	24.8867	1.82219	0	2	1	0	1	0	1	0	0	0	0	0
61	1	5.7	3.6	0.53	0.24	2.7264	33	38	209	0.87	137	4.3	17	1.32	15.5	4960	15	11.4	266.3	15.6	13	40.5	461	3.7	1	111	12.4	4.8	4.48	58	37	1835.2	1.56757	174.6	76.6	25.127	1.9171	0	1	0	0	0	0	1	1	1	0	0	0
59	0	6.3	4.2	0.37	0.13	1.4768	33	27	159	0.26	140	3.8	15	0.6	16	4330	11.9	15.7	167.8	8.2	12.1	26.5	292	3.7	1.2	78	2	18.2	0.05	72	16	692.8	4.5	157	64	25.9645	1.64445	0	1	0	0	1	1	0	0	0	0	1	0
46	1	8.1	3.7	0.6	0.24	2.7264	116	142	308	5.57	136	3.8	14	0.76	15.2	3740	18	14.3	305.9	34.3	13.1	40.9	482	3	1	109	53.9	4	0.5	75.4	16	598.4	4.7125	171.5	104.5	35.5294	2.1594	0	1	1	0	1	0	1	1	0	0	0	0
53	1	6.1	3.8	0.4	0.15	1.704	35	28	328	4.73	137	3.8	11	1	15.1	3450	15.8	14	288.7	30.5	11.6	40.6	539	4.1	1	118	7.1	4	0.05	67	28	966	2.39286	162.5	81.1	30.7124	1.86453	1	1	0	0	0	0	1	1	0	0	1	0
65	1	6.5	3.8	0.41	0.17	1.9312	37	17	264	5.74	131	4.5	15	0.83	16.3	4890	12.8	10.4	406.3	46.4	13.3	45.6	684	3.6	1	103	7	13.8	0.02	59	25	1222.5	2.36	158.4	65.9	26.2649	1.67577	0	1	0	0	1	0	1	1	0	0	0	0
37	0	5.9	2.3	0.12	0.04	0.4544	12	9	142	6.86	136	4	6	0.57	10.1	13710	10.3	53.5	336.7	28.4	13.8	33.8	816	4.4	1.2	108	2	18.7	0.13	82	11	1508.1	7.45455	155	54	22.4766	1.51574	0	1	0	0	1	0	0	0	0	0	0	0
31	1	6.7	3.9	0.51	0.18	2.0448	45	89	264	3.41	136	3.9	9	0.8	15.1	5570	15.9	16.9	627.7	3.6	12.3	35.8			1		2.1	4	＜0.5	59.6	34.8	1938.36	1.71264	160	92.1	35.9766	1.94609	0	1	1	0	0	0	0	0	0	0	0	0
31	1	5.2	4	0.65	0.3	3.408	29	22	235	2.29	138	4.2	10	0.83	15.1	3210	14.2	13.7	1096.2	15.3	11.8	33.5	473	2.8	1	100	2	4	＜0.5	77.3	15.3	491.13	5.05229	173	73.2	24.4579	1.86796	0	1	0	0	0	0	0	0	0	0	0	0
66	1	7	3.3	0.72	0.34	3.8624	50	48	393	10.32	140	4.2	19	0.64	18.8	6400	13.4	14.9	1770	8.8	13.3	32.8	665	5.1	1.5	94	4.4	38.5	0.06	73	18	1152	4.05556	181.5	81.6	24.7706	2.02544	0	1	1	0	1	0	1	0	0	0	0	0
72	0	6.3	5.9	0.25	0.12	1.3632	59	42	385	8.36	137	3.5	10	0.56	16.2	4450	12.9	12.2	590	17.3	11.3	37.3	473	4	1.1	78	9.6	15.1	＜0.5				#DIV/0!	154.2	66.9	28.1357	1.65399	1	2	0	0	0	0	1	0	0	0	0	0
49	1	5.6	4	0.32	0.32	3.6352	18	14	190	1.01	136	3.9	14	0.76	11.6	7820	15.5	26.1	140.2	9.4	13.5	37.3	480	3.9	1	109	10.7	53.1	0.03	79	15	1173	5.26667	170	74.1	25.6401	1.85402	0	1	0	0	1	1	0	0	0	0	0	0
51	1	6.2	2.7	0.32	0.13	1.4768	28	57	340	2.32	141	3.8	18	0.73	16.7	9970	14	40.2	509.3	6.2	13.5	33.8	504	4	1.2	129	2.2	31.9	0.05	86	7	697.9	12.2857	170.4	72.3	24.9	1.83787	0	1	0	0	1	0	0	0	0	0	0	0
69	1	5.8	4.2	0.23	0.08	0.9088	23	19	228	0.21	139	4.3	16	0.97	15	3830	13.8	15.2	651.4	10.4	13.2	29.9	346	2.8	1	108	15.9	13.2	0.06	65	21	804.3	3.09524	171.8	69.5	23.5472	1.81803	0	1	0	0	1	0	1	0	0	0	0	0
28	1	5.8	4	0.68	0.3	3.408	38	72	288	3.93	141	4.1	7	0.89	12.6	5590	16.1	15.4	349.9	9.3	10.7	28.5	562	2.7	1	106	4.1	4	0.05	71	19	1062.1	3.73684	170	96	33.218	2.0697	0	1	0	0	1	0	0	1	0	0	0	0
61	1	5.9	3.2	0.32	0.15	1.704	44	41	327	1.24	142	4.1	24	0.78	14.7	6970	13.3	19.9	1132.7	2.8	11.7	29	569	3	1	126	10.3	27.9	0.05	88	7	487.9	12.5714	170	88	30.4498	1.99456	0	1	0	0	1	0	1	1	0	0	0	0
50	1	5.8	2.9	1.09	0.64	7.2704	101	153	727	9.9	134	4.1	15	0.72	11.9	9010	16.1	38.9	1385.2	3.6	12.8	33.8	598	2.9	1.3	118	2	10.3	0.39	75	16	1441.6	4.6875	170	73.4	25.3979	1.84656	0	1	0	0	0	0	0	0	0	0	0	0
49	1	8	3.7	0.42	0.18	2.0448	45	43	491	1.3	126	4.1	24	0.61	20.6	6770	16.4	23.8	387.9	5.6	12.6	37.2	387	3.1	1	120	2	15.5	＜0.5	73	19	1286.3	3.84211	157	66.1	26.8165	1.66717	0	1	1	0	0	0	1	0	0	0	0	0
49	0	5.6	4.3	0.48	0.17	1.9312	20	14	195	0.11	140	3.6	11	0.56	16.4	3180	12.3	14.7	85.6	5.4	13	36.3	363	1.9	1	100	6.6	5	＜0.5	72	22	699.6	3.27273	158.2	50.8	20.2979	1.49894	0	1	0	0	0	0	1	0	0	0	0	0
55	0	8	3.1	0.32	0.12	1.3632	26	19	315	1.24	139	4	19	0.33	20.6	3760	12.4	28.1	387.9	5.4	12.9	33.1	504	3.1	1	120	2	21	＜0.5	73	19	714.4	3.84211	157	62.8	25.4777	1.63127	0	1	1	0	0	0	1	0	0	0	0	0
70	0	7.7	3.2	0.61	0.26	2.9536	42	20	541	11.47	134	4.2	15	0.61	18.1	8010	14.9	18.2	454	1.3	12.8	36.6	817	7.5	1.9	115	5.9	9.7	0.09	78.6	17.2	1377.72	4.56977	154.8	64.8	27.0416	1.63633	0	2	1	0	0	0	1	1	0	0	0	0
68	0	6	3.7	1.28	0.36	4.0896	36	24	312	10.23	140	3.9	20	1.06	14.6	9090	12.5	19.5	148.2	5	12.9	32.3	579	10	3.7	94	2	12.6	0.21	71	23.9	2172.51	2.97071	151.2	53.4	23.3581	1.48165	0	3	0	0	0	0	0	0	0	0	0	0
59	1	6.1	2.7	0.64	0.32	3.6352	150	121	561	20.14	137	4.4	18	0.67	17.1	4550	13.7	28.1	4564.4	9.5	12.6	38.5	1097	8.1	1.8	94	2.7	14.6	0.23	85	10	455	8.5	167.4	61.7	22.0178	1.69613	0	1	0	0	0	0	0	0	0	0	0	0
42	1	5.6	4.1	0.53	0.17	1.9312	26	24	162	1.2	138	4.7	14	0.87	15.5	4550	17	16.5	90.7	9.6	12.8	30.9	7.6	3	1.2	110	2	4	0.02	68	21	955.5	3.2381	168	68.1	24.1284	1.77339	0	1	0	0	0	0	0	0	0	0	0	0
33	1	5.6	4.2	0.42	0.17	1.9312	29	34	208	2.81	142	3.7	10	0.61	12.7	3140	14.8	11.1	545.3	18.4	11.5	24.2			1		3.5	4	＜0.5	69	22	690.8	3.13636	179.5	84.8	26.3189	2.04236	0	1	0	0	0	0	0	0	0	0	0	0
62	0	5.8	3.3	0.39	0.17	1.9312	54	47	429	9.9	139	4.1	20	0.66	14.2	3360	11.9	17.7	575.1	11.4	14.1	34.9			1.7		5	20.6	0.04	75.9	16.7	561.12	4.54491	144	66.6	32.1181	1.57093	0	1	0	0	0	0	0	0	0	0	0	0
71	1	6.1	3.7	0.54	0.19	2.1584	44	37	293	9.25	132	4.3	12	0.96	15.8	4600	19	14.4	1060.1	85.4	13	29.9	638	6.8	1.8	64	89.1	31.8	0.07	80.4	12.4	570.4	6.48387	168	74.7	26.4668	1.84449	0	2	0	0	0	0	0	0	0	0	0	0
50	1	6.9	3.7	0.7	0.27	3.0672	68	80	422	9.6	137	4.3	14	0.87	16.5	5770	16.6	20.4	1172.8	37.6	13.1	39.8	852	3.7	1	102	3.2	4.5	0.08	77	14	807.8	5.5	171	81	27.7008	1.93372	0	1	1	0	1	0	0	0	0	0	0	0
47	0	6.3	4.5	0.52	0.17	1.9312	89	101	324	2.63	137	3.2	7	0.5	12.7	3510	13.6	22.5	272.5	14.8	12.2	28.2	445	2	1	117	3.1	4	0.05	67	21	737.1	3.19048	156	82.3	33.8182	1.82149	0	1	0	0	0	0	0	0	0	0	0	0
58	1	5.2	3	1.04	0.55	6.248	148	71	471	10.8	134	4.1	20	0.87	11.8	7710	14.4	20.7	712.4	32.9	14.4	50.6			1.2		7.8	27	≧0.5	88.5	6	462.6	14.75	170	65.7	22.7336	1.7616	0	1	0	0	0	0	0	0	0	0	0	0
54	0	6.1	3.1	0.36	0.12	1.3632	58	97	391	1.8	136	4.1	16	0.5	20.1	10320	14.1	26.2	701.4	24.8	12.2	38.2	682	3.4	1.2	130	3.6	39.9	0.06	91	5	516	18.2	164.5	49	18.1077	1.51852	0	1	0	0	0	0	0	0	0	0	0	0
32	1	5.3	4.3	0.51	0.25	2.84	30	24	265	4.32	136	3.6	11	0.8	14.1	5620	16.6	16.4	292.8	34.7	12.4	41.4	528	6.4	1.9	101	3.1	4	0.04	68	22	1236.4	3.09091	176	78.3	25.2776	1.94631	0	1	0	0	1	0	0	0	0	0	0	0
34	1	5.3	4.2	0.31	0.16	1.8176	17	19	155	0.82	138	3.9	8	0.94	12.5	4340	15.4	16.1	102.3	2.8	14.1	38.8	300	2.9	1	96	2	4	≧0.5	62.2	29.3	1271.62	2.12287	169.1	65.3	22.8363	1.75028	0	1	0	0	1	1	0	0	0	0	0	0
72	1	7.5	4.3	0.37	0.16	1.8176	22	16	200	2.31	127	4.5	16	1.11	23.4	7210	11.6	20.6	81.7	39.8	13.1	33.7	578	2.1	1	112	7.2	21.7	0.14	82.4	6.5	468.65	12.6769	164.5	52.3	19.3272	1.56117	0	1	1	0	1	0	1	1	0	0	0	0
83	0	5.5	2.4	1.05	0.58	6.5888	122	43	320	0.96	139	4	18	0.66	22	4230	11.4	13.3	691.1	23.3	17.3	44.6	233	6.3	5.1	36	8	24.5	0.17	51.5	40.3	1704.69	1.27792	140	44.4	22.6531	1.29553	0	3	0	0	0	0	1	1	0	0	0	0
55	1	5.3	3.5	1.49	0.62	7.0432	78	111	411	19.83	133	3.3	15	0.66	15	16710	14.7	17	774	26.3	13.6	31.9	842	9.7	3.4	81	2.8	12.3	0.16	34	58	9691.8	0.586207	140	52.5	26.7857	1.39116	0	3	0	0	0	0	1	0	0	0	0	0
44	1	5.4	3.7	0.5	0.2	2.272	26	19	219	3.7	137	4	12	1.01	16.4	3510	17.2	9.7	507.7	10.2	15.5	44.8	547	2.7	1	94	2.9	9.3	0.08	64.9	20.8	730.08	3.12019	174	54.3	17.935	1.65217	0	1	0	0	1	0	0	0	0	0	0	0
53	1	5.9	3.9	0.51	0.23	2.6128	65	78	283	2.49	136	3.5	17	0.88	13.5	4670	17.7	17.4	550.6	30.8	12	28.7	451	2.5	1	112	9.6	4	0.1	68	24	1120.8	2.83333	165.5	74.9	27.3455	1.82663	0	1	0	0	1	0	1	0	0	0	0	0
61	1	6.2	3.8	0.59	0.26	2.9536	42	33	435	10.79	134	4.6	21	0.91	16.2	7370	17.2	11.5	1486	57.1	13.1	40.2	694	5.7	1.8	104	6.7	11.5	0.21	85	10	737	8.5	177	76	24.2587	1.92971	0	1	0	0	1	1	1	0	0	0	0	0
58	1	7.9	3.6	0.43	0.18	2.0448	66	60	397	4.63	130	4.3	18	0.81	15.1	3410	17.2	15.1	790.8	63.2	12	36.5	752	4.1	1.2	119	7.7	4	0.15	79.2	11	375.1	7.2	174	97	32.0386	2.11418	0	3	1	0	1	0	1	1	1	0	1	0
50	1	5.9	3.6	0.26	0.08	0.9088	55	61	299	7.07	140	4.1	15	0.86	15.1	11850	13.7	31	536.3	4.2	12.1	28.7	694	4.1	1.1	130	2	57.6	0.04	93	5	592.5	18.6	170	66	22.8374	1.76501	0	1	0	0	0	0	0	0	0	0	0	0
54	1	5.3	3.2	0.26	0.1	1.136	44	28	425	3.27	132	4.4	12	0.6	13.4	4730	16.1	23.2	398.4	32.1	12.3	33.6	677	3.5	1	130	2.8	8.2	0.04	76	15	709.5	5.06667	178	63.8	20.1363	1.79875	0	1	0	0	1	1	0	0	0	0	0	0
71	0	5.9	3.9	0.54	0.18	2.0448	26	23	232	0.97	141	3.6	9	0.51		4870	12.2	18.4	190.8	9.3	11.3	29.9	469	2.5	1	131	2	6.7	0.02	76.4	18.3	891.21	4.17486	146.5	53.1	24.7411	1.44465	0	1	0	0	0	0	0	0	0	0	0	0
56	1	5.9	3.5	0.8	0.29	3.2944	51	68	314	3.68	135	4.1	14	0.81	18.2	3030	14.6	13.9	1087.9	19.5	12.4	43.9	551	3.2	1	105	2.1	10.6	0.08	73	19	575.7	3.84211	160	58.7	22.9297	1.60703	0	1	0	0	0	0	1	0	0	0	0	0
23	0	5	4.2	0.75	0.24	2.7264	15	13	135	1.12	138	3.8	10	0.52	13	9800	13.7	21.8	72.3	7.2	11.4	28.5	358	2.9	1	99	2	14.2	0.03	81	11	1078	7.36364	170	60	20.7612	1.69495	0	1	0	0	0	0	0	0	0	0	0	0
52	1	7.5	3.8	1.07	0.41	4.6576	32	55	299	6.7	136	3.9	17	1.04	16.2	6240	15.6	16.1	345.7	18.5	13	39.5	600	2.6	1	114	66.3	65.5	0.04	96	1	62.4	96	174	73.5	24.2767	1.87904	0	2	1	0	1	0	1	1	0	1	0	0
50	0	5.5	3.8	0.57	0.17	1.9312	38	44	311	2.97	142	3.8	8	0.51	14.5	9040	12.9	28.2	155.2	3.9	11.8	23.6	771	4	1		2	22.7	0.02	64	33	2983.2	1.93939	152	63.9	27.6575	1.60524	0	1	0	0	0	0	1	0	0	0	0	0
47	1	5.9	3.5	0.72	0.38	4.3168	117	177	401	17.6	133	3.3	10	0.8	13.9	7300	13.7	21.5	1103.2	693	13.7	43.7	938	13.6	4.6	116	2	6.6	0.07	76.9	17.4	1270.2	4.41954	168	66.3	23.4906	1.75331	0	1	0	0	1	1	0	0	0	0	0	0
81	0		1.8	2.82	2.48	28.1728	236	117	551	22.8	124	4.8	80	4.9		19310	10.7	9.3			20.1	47.7	462	22.6	4.2			29.7	≧10	88.8	5.5	1062.05	16.1455	147.8	45.4	20.7829	1.36028	0	2	0	0	0	0	1	1	0	0	0	0
35	0		3.4	0.32	0.09	1.0224	24	13	244	2.36	137	4.2	7	0.38		5240	11.4	15.8			11.4	32.1	772	8.7	3.4					82.9	12.7	665.48	6.52756	151.8	58.5	25.3871	1.54465	0	1	0	0	0	0	0	0	0	0	0	0
44	1	5.5	3.9	0.53	0.19	2.1584	42	22	335	1.06	129	3.9	14	0.85	16.4	4260	15.6	12.8	544.5	3	11.4	22.5	424	1.8	1	116	2	9.6	0.02	70	21	894.6	3.33333	165.5	61.5	22.4532	1.67984	0	1	0	0	1	0	0	0	0	0	0	0
55	0	7	3.4	0.4	0.18	2.0448	54	20	387	33.23	133	4.8	31	2.21	18.5	1820	10.4	11.2	2507.6	161	10.4	47.1	1051	7.2	2.2	118	3.3	5.3	1.34	68	15	273	4.53333	158	48.3	19.3479	1.46578	0	4	1	0	1	0	1	1	0	0	0	0
72	0	5.4	4.4	1.17	0.35	3.976	33	27	212	0.25	137	3.8	15	0.65	12.6	9230	14.5	16.9	151.9	3.7	11.9	24.6	353	2.7	1	103	10.4	39.6	0.04	84.6	12	1107.6	7.05	154	57.8	24.3717	1.55288	0	7	0	0	0	0	1	1	0	0	0	0
35	1	5.7	3.6	0.34	0.17	1.9312	81	58	513	14.77	130	3.6	5	0.87	14.1	3940	13.6	18.2	1213.1	22.8	12.9	40	603	3.2	1	120	6.6	20.6	0.34	82.2	13.2	520.08	6.22727	176	91	29.3776	2.0747	0	1	0	0	1	0	0	0	0	0	0	0
38	1	9.1	3.6	0.71	0.29	3.2944	15	50	221	3.54	137	4.3	25	0.64	23.9	19660	17	32.2	784.9	16.6	14.6	27.2	589	2.3	1	120	6.1	26.2	0.03	93.5	1.5	294.9	62.3333	170	115	39.7924	2.2348	0	1	1	0	0	0	1	1	0	0	0	0
15	1	5.1	5	0.45	0.2	2.272	15	13	170	0.05	138	3.5	10	0.77	13.3	7370	15.6	25.1	68.1	16.4	15.2	33.1	230	2	1	122	2.7	4	0.05	82	8	589.6	10.25	170	50	17.301	1.56857	0	1	0	0	0	0	0	0	0	0	0	0
44	1	5.7	3.7	0.37	0.18	2.0448	76	58	474	9.56	141	4.2	12	0.8	18	5440	14.6	22	571.4	12.9	12.7	39.4	651	4.1	1.1	130	4.7	10.4	0.33	93	5	272	18.6	178	75.2	23.7344	1.92892	0	1	0	0	0	0	0	0	0	0	0	0
71	0	7.9	4	0.58	0.22	2.4992	24	18	214	0.24	138	3.9	11	0.43	19.4	6430	14.5	13.9	172	8.7	13.9	35.1	340	4.2	2.2	101	2	34.7	0.02	81.7	11.4	733.02	7.16667	160	61	23.8281	1.6335	0	3	1	0	0	0	1	0	0	0	0	0
20	1		4.6	0.6	0.25	2.84	18	18	133	0.19	137	3.7	8	0.77		6090	14.7	19.7	153.1	168	14.7	32.4			1		2	4.6	0.02	77.3	10.6	645.54	7.29245	178	56.4	17.8008	1.70693	0	1	0	0	0	0	0	0	0	0	0	0
56	0	5.6	3.9	0.47	0.14	1.5904	29	20	180	1.75	136	4.2	17	0.63	12.9	4060	14.9	17.8	51.8	24.8	11.8	39.5	625	2.6	1	106	2	6.2	0.02	72.5	21.7	881.02	3.34101	160	63.5	24.8047	1.66162	1	1	0	0	0	0	0	0	0	0	0	0
84	1		3.2	1.17	0.72	8.1792	48	19	394	13.37	144	4.2	18	1.05		2910	13.2	8.4	539.9	156	11.3	34.6						206.6	1.29	80.8	12	349.2	6.73333	157	44.7	18.1346	1.4118	0	1	0	0	0	0	1	0	0	0	0	0
92	1	5.6	3.6	0.68	0.23	2.6128	35	14	425	4.09	131	3.7	38	0.76	19.2	7930	8.7	9.3	174.3	65.5	12.2	35.4	236	28.5	12.8	101	16.1	37.2	0.25	84	8	634.4	10.5	146	33.5	15.7159	1.18486	0	6	0	0	0	0	1	1	0	0	0	0
[truncated: 37 more columns]
